# Supplementary material for: MicroRNA Expression Changes in Kidney Transplant: Diagnostic Efficacy of miR-150-5p as Potential Rejection Biomarker, Pilot Study
Source: J Clin Med. 2021 Jun 22;10(13):2748. doi: 10.3390/jcm10132748 (PMC8268834; doi:10.3390/jcm10132748)
Supplement: Supplementary file 1 [file jcm-10-02748-s001.zip]

Archive with 1 entries (1 files):
- jcm-1247477-supplementary.pdf
